# Supplementary material for: Behavioral and Immunohistochemical Evidence for Suppressive Effects of Goshajinkigan on Salicylate-Induced Tinnitus in Rats
Source: Brain Sci. 2022 Apr 30;12(5):587. doi: 10.3390/brainsci12050587 (PMC9139011; doi:10.3390/brainsci12050587)
Supplement: Supplementary file 1 [file brainsci-12-00587-s001.zip]

Archive with 1 entries (1 files):
- brainsci-1687664-supplementary.pdf
